# Supplementary material for: Temporal Trends in Outcomes and Predictors of Length of Stay Following Lung Cancer Resection Over 10 Years With Enhanced Recovery After Surgery
Source: Interdiscip Cardiovasc Thorac Surg. 2025 Oct 17;40(10):ivaf216. doi: 10.1093/icvts/ivaf216 (PMC12548365; doi:10.1093/icvts/ivaf216)
Supplement: ivaf216_Supplementary_Data [file ivaf216_supplementary_data.zip]

Archive with 1 entries (1 files):
- Supplementary Material ERAS10 2.1 .docx
